# Supplementary material for: High expression of Tie-2 predicts poor prognosis in primary high grade serous ovarian cancer
Source: PLoS One. 2020 Nov 5;15(11):e0241484. doi: 10.1371/journal.pone.0241484 (PMC7644024; doi:10.1371/journal.pone.0241484)
Supplement: S1 Dataset — (XLSX) [file pone.0241484.s002.xlsx]

## Sheet: Taul1
Patient	Ang2 IRS	Ang2 PP	Ang2intensity	Ang2stroma		Ang2IRSmetastasis	Ang2PPmetastasis	Ang2intensitymetastasis	Ang2stromametastasis		Tie1 IRS	Tie1 PP	Tie1intensity	Tie1stroma		Tie1IRSmetastasis	Tie1PPmetastasis	Tie1intensitymetastasis	Tie1stromametastasis		Tie2 IRS	Tie2 PP	Tie2intensity	Tie2stroma		Tie2IRSmetastasis	Tie2PPmetastasis	Tie2intensitymetastasis	Tie2stromametastasis		histology	grade	stage	residual tumor	recurrence	followuptime/months	endstate
25816-99	6	65	2	2							2	15	1	1							2	20	1	1							endometrioid	high	III-IV	>1	no	198	alive
30155-99	9	70	3	1							3	65	1	2							6	80	2	2							serous	high	III-IV	>1	yes	15	dead
5650-00	6	70	2	2							1	5	1	1							6	80	2	2							endometrioid	low	I-II	0	no	198	alive
9678-00	9	80	3	1							3	60	1	2							0	0	0	1							serous	high	III-IV	>1	yes	15	dead
25485-00	8	85	2	1							2	15	1	2							3	60	1	1							mucinous		I-II	0	no	185	alive
25678-00	8	90	2	1							2	25	1	2							4	45	2	2							serous	high	III-IV	≤1	yes	20	dead
4598-01	8	90	2	1							3	60	1	2							4	30	2	1							serous	high	III-IV	0	yes	76	dead
6534-01	4	35	2	2							1	10	1	1							0	0	0	1							clear cell	high	I-II	0		14	dead
11862-01	6	75	2	1							6	60	2	2							2	15	1	1							serous	high	III-IV	>1	no	187	alive
15761-01	6	70	2	2							1	5	1	2							3	55	1	1							serous	high	III-IV	>1	yes	18	dead
16057-01	6	80	2	1							2	40	1	2							6	60	2	2							serous	high	III-IV	0	yes	62	dead
24378-01	4	40	2	1							2	40	1	2							4	30	2	2							endometrioid	high	I-II	0	no	175	alive
1772-02	6	55	2	1							2	55	1	2							3	55	1	1							serous	high	III-IV	>1	yes	14	dead
2267-02	6	70	2	2							2	30	1	2							2	15	1	1							serous	high	III-IV	0	no	178	dead
4184-02	8	90	2	2							12	85	3	2							8	90	2	2							serous	low	III-IV	0	no	177	dead
11500-02	3	60	1	1							3	65	1	2							2	40	1	1							serous	low	III-IV	>1		24	dead
14589-02	6	60	2	2							1	10	1	1							2	30	1	1							serous	high	I-II	0	no	172	alive
18505-02	4	30	2	1							0	0	0	1							1	10	1	1							clear cell	high	I-II	0	no	112	alive
18985-02	3	60	1	1							1	10	1	1							2	30	1	1							serous	high	III-IV	>1	yes	43	dead
19603-02	6	55	2	1							3	65	1	2							2	35	1	2							serous	high	III-IV	≤1	yes	17	dead
19972-02	9	60	3	1							3	60	1	2							6	55	2	1							endometrioid	high	III-IV	0	yes	107	dead
22941-02	6	75	2	2							2	30	1	1							12	85	3	2							mucinous		III-IV	>1		0	dead
8940-03	8	90	2	1							8	90	2	1							8	90	2	2							mucinous		I-II	0	no	138	alive
10628-03	6	65	2	1							2	30	1	2							3	60	1	2							endometrioid	high	III-IV	0	no	163	alive
16990-03	9	75	3	2							0	0	0	2							1	5	1	1							endometrioid	high	I-II	0	no	110	alive
17130-03	9	65	3	2							1	10	1	1							2	30	1	1							endometrioid	high	III-IV	≤1	yes	102	dead
18662-03	12	85	3	1							2	25	1	1							1	10	1	1							endometrioid	low	I-II	0	no	108	alive
19325-03	6	70	2	1		12	90	3	1		2	35	1	1		2	35	1	2		2	20	1	1		12	95	3	2		serous	high	III-IV	≤1	yes	56	dead
19511-03	6	70	2	2							6	65	2	2							6	75	2	1							endometrioid	high	III-IV	>1	yes	66	dead
23045-03	2	40	1	1							1	5	1	2							1	5	1	1							serous	high	III-IV	>1	yes	85	dead
2005-04	3	60	1	2							2	35	1	1							3	70	1	1							mucinous		III-IV	>1	yes	7	dead
2116-04	6	75	2	2		9	80	3	2		2	25	1	1		1	10	1	2		2	30	1	1		12	85	3	2		serous	high	III-IV	>1	yes	25	dead
2326-04	8	90	2	1							3	60	1	1							4	90	1	1							mucinous		I-II	0	no	150	alive
3636-04	8	90	2	1							3	80	1	1							12	90	3	2							serous	low	III-IV	0	no	154	alive
4638-04	3	55	1	1		6	70	2	2		1	10	1	1		1	10	1	2		2	15	1	2		12	90	3	2		serous	high	III-IV	>1	yes	146	alive
6833-04	4	30	2	2		4	40	2	2		2	20	1	2		6	55	2	2		2	45	1	2		6	65	2	2		serous	high	III-IV	0	yes	150	alive
7986-04	6	65	2	2		12	90	3	2		2	40	1	2		3	70	1	2		6	55	2	2		12	85	3	2		serous	high	III-IV	>1	yes	42	dead
9013-04	2	20	1	1							1	5	1	1							6	60	2	2							serous	high	III-IV	>1	yes	19	dead
12312-04	6	65	2	2		9	70	3	2		6	70	2	2		2	40	1	2		8	85	2	2		9	80	3	2		serous	high	III-IV	≤1	yes	70	dead
13452-04	12	90	3	1							8	85	2	2							2	40	1	1							serous	low	I-II	0	no	145	alive
14639-04	12	90	3	1							6	80	2	2							2	45	1	1							endometrioid	high	I-II	0	no	142	alive
143-05	6	70	2	1							2	20	1	1							2	30	1	1							endometrioid	high	III-IV	0	yes	52	dead
417-05	6	75	2	1		8	95	2	2		3	70	1	2		1	10	1	2		8	85	2	2		8	98	2	2		serous	high	III-IV	>1	yes	73	dead
600-05	2	25	1	2		6	60	2	2		2	15	1	1		2	45	1	1		2	25	1	2		9	80	3	2		serous	high	III-IV	≤1	yes	85	dead
5293-05	4	20	2	1							3	70	1	1							8	90	2	2							mucinous		I-II	0		36	alive
6321-05	6	65	2	1		12	85	3	2		1	5	1	2		3	60	1	2		2	20	1	1		12	90	3	2		serous	high	III-IV	>1	yes	27	dead
6490-05	6	65	2	2							1	10	1	1							1	10	1	1							clear cell	high	I-II	>1	yes	42	dead
7237-05	2	30	1	2							1	10	1	1							2	20	1	1							serous	high	III-IV	>1	yes	109	dead
7462-05	2	25	1	1		6	70	2	2		2	30	1	2		2	15	1	2		2	15	1	2		6	70	2	2		serous	high	III-IV	>1	yes	48	dead
7897-05	2	45	1	1		12	85	3	1		2	45	1	2		1	10	1	2		6	60	2	2		6	70	2	2		serous	high	III-IV	>1	yes	56	dead
9490-05	2	35	1	2		8	98	2	2		1	5	1	1		2	40	1	2		2	15	1	1		12	95	3	2		serous	high	III-IV	>1	yes	68	dead
11953-05	2	40	1	1							6	75	2	2							6	75	2	2							mucinous		I-II	0	no	113	alive
12113-05	1	10	1	2							0	0	0	1							1	5	1	2							endometrioid	high	I-II	0	no	133	alive
12477-05	6	65	2	2		9	80	3	2		2	25	1	2		2	15	1	2		6	55	2	2		12	98	3	2		serous	high	III-IV	>1	yes	25	dead
2640-06	4	45	2	1							2	40	1	2							6	80	2	2							endometrioid	high	III-IV	>1	yes	77	dead
3219-06	6	60	2	1		12	98	3	2		2	15	1	2		1	5	1	2		2	40	1	1		8	85	2	2		serous	high	III-IV	>1	yes	22	dead
3573-06	6	60	2	1		12	95	3	1		2	40	1	2		2	35	1	1		2	30	1	1		6	75	2	2		serous	high	III-IV	>1	yes	45	dead
5155-06	2	40	1	1							2	40	1	2							1	10	1	1							serous	low	III-IV	>1		16	dead
7084-06	6	75	2	1							2	40	1	2							3	75	1	1							mucinous		III-IV	>1		13	dead
7960-06	6	60	2	1		9	70	3	1		3	55	1	2		2	40	1	2		2	30	1	2		6	75	2	2		serous	high	III-IV	≤1	yes	77	dead
8692-06	2	45	1	1							2	20	1	2							2	20	1	1							serous	high	III-IV	>1	yes	94	dead
9264-06	6	65	2	1							6	70	2	1							2	40	1	1							serous	high	III-IV	0	yes	59	dead
11710-06	6	65	2	1							2	40	1	2							2	30	1	1							serous	high	III-IV	>1	yes	13	dead
13329-06	6	70	2	1							1	10	1	2							2	30	1	1							serous	high	III-IV	>1		40	dead
991-07	4	30	2	1							4	15	2	1							1	5	1	1							endometrioid	high	III-IV	>1	yes	17	dead
2698-07	2	45	1	2							1	5	1	2							1	10	1	1							serous	high	III-IV	>1	yes	40	dead
2929-07	6	75	2	1							3	60	1	1							6	70	2	2							serous	high	III-IV	>1		23	dead
5736-00	6	70	2	1							6	75	2	2							6	70	2	2							mucinous		III-IV	>1		0	dead
6138-00	2	15	1	1							4	45	2	1							4	15	2	1							serous	high	III-IV	0	no	19	dead
670-01	2	30	1	2							2	20	1	2							6	60	2	1							serous	high	III-IV	>1		26	dead
2856-01	6	80	2	1							2	45	1	2							1	10	1	1							other	high	I-II	0		2	dead
5592-01	6	70	2	2							2	45	1	2							2	25	1	1							serous	high	III-IV	0	no	178	alive
17895-03	6	70	2	1							2	40	1	2							2	20	1	1							serous	high	III-IV	0	no	148	alive
6289-04	6	30	3	1							1	5	1	1							9	60	3	2							clear cell	high	III-IV	0	no	143	alive
7830-04	4	20	2	2							1	5	1	2							2	5	2	2							clear cell	high	I-II	0	yes	30	dead
9777-04	6	85	2	2							3	75	1	1							3	80	1	2							other	high	III-IV	0		136	alive
8744-05	6	65	2	2							1	10	1	2							4	35	2	2							endometrioid	high	III-IV	0	yes	63	dead
1512-06	2	45	1	1							3	60	1	1							6	70	2	2							mucinous		I-II	>1		8	dead
3376-06	6	75	2	2							3	70	1	2							8	85	2	1							mucinous		I-II	0	no	130	alive
3950-06	6	60	2	1							3	65	1	1							3	75	1	1							serous	high	I-II	0	yes	0	dead
5581-06	9	80	3	1							3	65	1	2							2	35	1	1							serous	low	III-IV	0	yes	118	alive
6824-06	6	70	2	2							2	30	1	1							2	20	1	1							serous	high	III-IV	0	yes	101	alive
14630-06	9	70	3	1							2	20	1	1							2	20	1	2							serous	high	III-IV	>1	yes	119	alive
1419-07	3	70	1	1							1	5	1	1							1	5	1	1							other	high	I-II	0	no	75	dead
2403-07	2	15	1	1							0	0	0	1							2	15	1	1							other	high	III-IV	0	yes	116	alive
3433-07	6	63	2	1							2	25	1	1							6	80	2	2							serous	high	III-IV	0	yes	64	dead
